# Supplementary material for: Duration of SARS-CoV-2 Immune Responses Up to Six Months Following Homologous or Heterologous Primary Immunization with ChAdOx1 nCoV-19 and BNT162b2 mRNA Vaccines
Source: Vaccines (Basel). 2022 Feb 24;10(3):359. doi: 10.3390/vaccines10030359 (PMC8953845; doi:10.3390/vaccines10030359)
Supplement: Supplementary file 1 [file vaccines-10-00359-s001.zip]

Archive with 1 entries (1 files):
- vaccines-1603013-supplementary.pdf
